# Supplementary material for: End-of-life experiences in individuals with dementia with Lewy bodies and their caregivers: A mixed-methods analysis
Source: PLoS One. 2024 Aug 29;19(8):e0309530. doi: 10.1371/journal.pone.0309530 (PMC11361593; doi:10.1371/journal.pone.0309530)
Supplement: S1 Table — This spreadsheet provides coded participant-level descriptive quantitative data presented in the manuscript. Participants with ages 90 or older have an entry of 90 to protect personal health information. (XLSX) [file pone.0309530.s001.xlsx]

## Sheet: EOL_Manuscript_Dictionary
caregiver_who	Provide_PCP	Provide_Neuro	Provide_Special	cohort	demo_sex	demo_gender	demo_ethnicity	demo_race	demo_edu	demo_diagnosis	demo_sex_c	demo_gender_c	demo_ethnicity_c	demo_race_c	demo_edu_c	info_careyears	info_onduty	info_sameroom	info_livecurr	info_where	info_cg_live	info_cg_home	dduration	eol_2	eol_3	eol_31	eol_32	eol_4	eol_5	eol_6	eol_8	death_thrive	death_swallow	death_pneumonia	death_fall	death_medical	death_other	eol_10	eol_9	lm2pain	lm2painhlp	lm2painhlpam	lm2bre	lm2brehlp	lm2brehlpam	lm2sad	lm2sadhlp	lm2sadhlpam	lm2caredecis
Caregiver Relationship	Seeing PCP	Seeing Neurologist	Seeing Specialist	Cohort	Sex (3.3=M, 0=F)	Gender (1=M, 0=F)	Ethnicity (1=Hisp,2=Non-Hisp)	Race (3=Black,4=NH/PI,5=White,6=Unknown)	Education (1=<8th grade, 2= Some HS, 3=HS, 4=Some College, 5=Assoc, 6=Bach, 7=Mast, 8=Prof)	Year of Diagnosis	Caregiver Sex (1=M,2=F)	Caregiver Gender (1=M,2=F)	Ethnicity(1=Hisp,2=Non-Hisp)	Race (3=Black,4=NH/PI,5=White,6=Unknown)	Education (1=<8th grade, 2= Some HS, 3=HS, 4=Some College, 5=Assoc, 6=Bach, 7=Mast, 8=Prof)	Years Spent Caregiving	Time/Day On Duty	Time/Day Same Room	Patient Living Situation (1=Home,2=AsstLiving,3=NursHome,4=Rehab,5=Hospice)	Area of Residence (1=Rural,2=Urban,3=Suburban)	Caregiver Lives with Patient (1=Y,0=N)	Others Live in Home? (1=Y,0=N)	Disease Duration (Years)	Living Situation at Death (1=Home,2=AsstLiving,3=SNF,4=MemoryCare,5=Hospital,6=Hospice,7=Other)	Hospice Involved? (1=Y,0=N)	How Long Before Hospice? (1=<1W,2=1-2W,3=2-4W,4=1-2M,5=2-3M,6=4-6M,7=6-12M,8=>12M)	Was Hospice Started At Right Time? (1=Y,0=N,2=Don'tKnow)	Advance Directives in Place? (1=Y,0=N)	Was Patient Able To Participate in Advance Directives Discussions (1=Clearly,2=NeededHelp,3=Unable,4=Don'tKnow,5=NA,6=Other)	Did Doctors Discuss What to Expect at EOL? (1=Y,0=N,2=Yes but not helpful, 3=Don’tRemember)	Feel Like Death Was Unexpected? (1=Expected,2=Unexpected,3=Unsure)	Cause of Death = Failure to Thrive (1=Y,0=N)	Cause of Death = Swallowing (1=Y,0=N)	Cause of Death = Pneumonia (1=Y,0=N)	Cause of Death = Fall-Related (1=Y,0=N)	Cause of Death = Other Medical Condition (1=Y,0=N)	Cause of Death = Other (1=Y,0=N)	Autopsy or Brain Donation? (1=Y,0=N)	Cause of Death (1=FailureToThrive,2=Swallowing,6=OtherMedicalCondition,7=Multiple)	LML: Experienced Pain? (1=Y, 2=N, 88=Refused, 99=Don't Know)	LML: Help in Dealing with Pain (1=Yes, 2= No)	LML: Amount of Help Dealing with Pain (1=LessThanNeeded,2=MoreThanNeeded,3=AboutRightAmt,99=Don'tKnow)	LML: Experienced Trouble Breathing? (1=Y,2=N,88=Refused,99=Don'tKnow)	LML: Help in Dealing with Breathing (1=Y, 2=N)	LML: Amount of Help Dealing with Breathing (1=LessThanNeeded,2=MoreThanNeeded,3=AboutRightAmt,99=Don'tKnow)	LML: Experienced Anxiety/Sadness? (1=Y,2=N,88=Refused,99=Don'tKnow)	LML: Help in Dealing with Anxiety/Sadness (1=Y, 2=N)	LML: Amount of Help Dealing with Anxiety/Sadness (1=LessThanNeeded,2=MoreThanNeeded,3=AboutRightAmt,99=Don'tKnow)	LML: Was there a decision made without enough input (1=Y,2=N,3=NA,88=Refused,99=Don'tKnow)
Wife	Yes	No	Yes	Center of Excellence Cohort	3.3	1	2	5	6	2020	2	2	2	5	4	3	14	3	1	3	1	0	1	1	1	2	2	1	1	1	1	0	0	0	0	0	1	1	6	1	1	3	2			1	1	3	2
Wife	Yes	No	Yes	Center of Excellence Cohort	3.3	1	2	5	8	2020	2	2	2	5	8	1	24	6	1	3	1	0	1	1	1	5	1	1	1	0	1	0	0	0	0	1	0	0	7	1	1	3	2			1	1	3	2
Husband	Yes	No	Yes	Center of Excellence Cohort	0	2	2	5	3	2018	1	1	2	5	6	3	24	8	1	1	1	0	3	1	1	3	1	1	1	1	1	0	0	0	0	0	1	0	6	1	1	2	1	1	3	1	1	3	2
Wife	Yes	No	Yes	Center of Excellence Cohort	3.3	1	2	5	7	2017	2	2	2	5	6	5	7	7	3	1	0		5	3	0			1	4	1	1	1	0	0	1	0	1	1	7	1	1	3	2			1	2		2
Wife	Yes	No	Yes	Center of Excellence Cohort	3.3	1	2	5	8	2019	2	2	2	5	5	5	24	24	1	1	1	0	3	6	1	1	1	1	1	0	1	0	0	1	0	0	1	0	7	2			1	1	3	1	1	3	2
Wife	Yes	Yes	No	Center of Excellence Cohort	3.3	1	2	5	8	2016	2	2	2	5	7	5	24	16	1	1	1	0	6	1	1	7	1	1	3	1	1	1	1	0	0	0	0	1	7	1	1	3	1	1	3	1	1	3	2
Wife	Yes	No	Yes	Center of Excellence Cohort	3.3	1	2	5	4	2016	2	2	2	5	7	6	24	22	1	3	1	0	6	1	1	5	1	1	1	0	1	1	1	0	0	0	0	1	7	2			1	2		1	1	3	1
Wife	No	Yes	No	Center of Excellence Cohort	3.3	1	2	5	6	2019	2	2	2	5	6	2	24	2	1	3	1	0	2	1	1	5	1	1	1	1	1	1	0	0	0	0	0	0	1	2			2			1	1	3	2
Daughter	Yes	No	Yes	Center of Excellence Cohort	0	2	2	5	6	2016	2	2	2	5	6	5	2	0	1	3	0	1	6	1	1	8	1	1	4	1	1	0	1	0	0	0	0	0	2	1	1	3	2			1	2		2
Wife	Yes	No	Yes	Center of Excellence Cohort	3.3	1	2	5	4	2020	2	2	2	5	7	2	4	4	2	3	0		2	2	1	2	2	1	1	2	1	1	0	0	0	0	0	1	1	2			2			2			3
Wife	Yes	No	No	Center of Excellence Cohort	3.3	1	2	5	5	2018	2	2	2	5	7	3	24	18	1	1	1	0	4	5	1	2	1	1	2	1	1	1	0	0	0	0	0	1	1	1	1	3	1	1	3	1	1	3	2
Wife	Yes	Yes	No	Center of Excellence Cohort	3.3	2	2	5	6	2018	2	2	2	5	6	4	24	21	1	1	1	0	3	1	1	1	1	1	1	0	2	0	0	0	0	1	0	0	7	2			2			1	1	3	2
Wife	Yes	Yes	Yes	Center of Excellence Cohort	3.3	1	2	3	1	2017	2	2	2	3	3	3	24	24	1	1	1	1	5	1	1	7	1	1	1	0	1	0	0	0	0	0	1	0	6	1	1	3	2			99			2
Wife	Yes	Yes	Yes	Center of Excellence Cohort	3.3	1	2	5	8	2020	2	2	2	5	7	1	0	0	3	2	0		1	6	1	1	1	1	1	0	1	0	0	0	0	0	1	0	6	1	1	1	1	1	1	1	1	1	2
Wife	Yes	No	Yes	Center of Excellence Cohort	3.3	1	2	5	3	2021	2	2	2	5	5	4	18	18	1	1	1	0	1	1	0			0	3	1	2	0	0	0	0	0	1	0	6	2			2			2			2
Wife	Yes	Yes	No	Virtual Recruitment	3.3	1	2	5	7	2018	2	2	2	5	8	4	1	0	3	1	0		4	3	1	5	1	1	1	2	1	1	0	0	0	0	0	0	1	1	1	3	1	1	3	1	1	3	2
Wife	Yes	Yes	Yes	Virtual Recruitment	3.3	1	2	5	6	2016	2	2	2	5	6	10	24	6	1	3	1	0	5	4	1	6	1	1	1	1	1	0	0	0	0	0	1	1	6	2			1	1	3	1	1	3	2
Daughter	Yes	No	No	Virtual Recruitment	3.3	1	2	5	6	2018	2	2	2	5	8	2	24	2	2	2	0		4	2	1	7	2	1	1	0	2	0	0	0	0	0	1	0	6	1	1	3	2			1	2		2
Daughter	Yes	Yes	No	Virtual Recruitment	0	2	2	5	4	2019	2	2	2	5	6	6	2	1	3	3	0		2	4	1	4	1	1	1	1	1	0	0	0	0	0	1	0	6	1	1	1	1	2		1	1	1	2
Husband	Yes	No	Yes	Virtual Recruitment	0	2	2	5	5	2016	1	1	2	5	4	7	20	0	1	3	1	0	6	1	1	8	1	1	1	1	1	1	0	0	0	0	0	0	1	1	1	3	1	2		1	2		1
Daughter	Yes	No	Yes	Virtual Recruitment	0	2	1	5	6	2021	2	2	1	5	6	2	12	10	1	3	1	0	1	1	1	1	2	0	5	0	1	0	0	0	0	0	1	0	6	1	1	1	2			1	2		2
Husband	Yes	Yes	Yes	Virtual Recruitment	0	2	2	5	5	2017	1	1	2	5	6	6	24	12	1	3	1	0	5	5	0			1	1	0	2	0	0	0	0	0	1	0	6	99			1	1	99	99			2
Daughter	Yes	Yes	Yes	Virtual Recruitment	0	2	2	6	7	2019	2	2	2	6	8	7	14	13	1	3	1	1	3	1	1	2	4	1	1	1	2	0	0	0	0	0	1	0	6	2			2			2			2
Daughter	No	No	No	Virtual Recruitment	3.3	1	2	5	6	2019	2	2	2	5	6	1	3	1	2	3	0		2	4	1	7	1	1	1	1	1	0	0	0	0	0	1	1	6	1	1	3	2			2			2
Wife	Yes	No	Yes	Virtual Recruitment	3.3	1	2	5	7	2018	2	2	2	5	6	3	20	20	1	1	1	0	4	1	1	6	1	1	1	1	3	0	0	0	0	0	1	1	6	1	1	3	1	1	99	1	1	1	2
Husband	Yes	No	No	Virtual Recruitment	0	2	2	5	6	2018	1	1	2	5	8	5	2	2	3	3	0		4	4	1	4	1	1	1	0	1	1	0	0	0	0	0	1	1	1	1	3	1	2		2			2
Wife	No	No	Yes	Virtual Recruitment	3.3	1	2	5	4	2013	2	2	2	5	7	10	24	5	1	3	1	0	8	1	1	8	3	1	1	2	3	0	0	0	0	0	1	1	6	2			1	2		88			2
Wife	Yes	No	Yes	Virtual Recruitment	3.3	1	2	5	4	2019	2	2	2	5	6	2	24	20	1	3	1	1	2	1	1	3	1	1	1	0	2	0	0	0	0	0	1	1	6	1	1	3	1	1	3	1	1	3	2
Husband	No	No	No	Virtual Recruitment	3.3	1	2	5	7	2017	1	1	2	5	6	4	16	0	1	2	1	1	5	1	1	7	1	1	1	1	1	0	0	0	0	0	1	0	6	1	1	3	1	1	3	99			2
Wife	Yes	No	No	Virtual Recruitment	3.3	1	2	5	4	2020	2	2	2	5	7	3	0	0	3	3	0		2	3	0			1	1	1	3	0	0	0	0	0	1	0	6	2			2			2			2
Wife	No	No	No	Virtual Recruitment	3.3	1	2	5	6	2018	2	2	2	5	4	2	24	0	1	3	1	0	4	1	1	7	1	1	1	0	2	0	0	0	0	0	1	0	6	1	1	3	2			1	1	1	1
Wife	Yes	No	No	Virtual Recruitment	3.3	1	2	5	6	2020	2	2	2	5	7	2	4	0	3	1	0		2	4	1	2	4	1	1	0	2	1	0	0	0	0	1	0	7	1	1	3	2			1	1	3	2
Daughter	Yes	Yes	No	Virtual Recruitment	0	2	2	5	6	2020	2	2	2	5	6	4	8	8	1	2	1	1	2	4	0			1	1	0	2	0	0	0	0	1	0	1	7	1	2		1	1	3	1	1	1	1
Wife	Yes	Yes	No	Virtual Recruitment	3.3	1	2	5	4	2019	2	2	2	5	4	6	24	24	1	3	1	0	2	1	1	3	1	1	1	0	1	0	0	0	0	0	1	0	6	2			1	1	3	1	1	3	2
Wife	No	Yes	No	Virtual Recruitment	3.3	1	2	5	3	2020	2	2	2	5	7	5	24	8	1	1	1	0	2	1	1	4	2	1	1	0	2	0	0	0	0	0	1	0	6	1	1	1	2			1	2		2
Husband	Yes	No	No	Virtual Recruitment	0	2	2	5	4	2019	1	1	2	5	4	3	24	15	1	3	1	0	3	6	1	1	1	1	6	0	1	0	0	0	0	0	1	0	6	1	1	3	1	1	3	99			2
Daughter	Yes	Yes	No	Virtual Recruitment	3.3	1	2	5	3	2021	2	2	2	5	6	7	12	4	1	2	1	1	1	1	1	3	1	1	6	0	1	0	0	0	0	0	1	0	6	1	1	3	1	1	3	2			2
Husband	Yes	No	Yes	Virtual Recruitment	0	2	2	5	4	2020	1	1	2	5	6	2	0	0	3	2	0		1	4	1	2	1	1	1	1	1	0	0	0	0	0	1	0	6	1	1	3	2			1	1	3	2
Wife	Yes	No	Yes	Virtual Recruitment	3.3	1	2	5	8	2018	2	2	2	5	6	5	10	8	1	3	1	0	4	1	1	4	2	1	1	0	1	1	0	0	0	0	1	0	7	1	1	3	2			2			2
Wife	No	No	No	Virtual Recruitment	3.3	1	2	5	5	2020	2	2	2	5	7	1	19	19	1	1	1	0	2	1	1	7	1	1	1	0	1	0	0	0	0	0	1	0	6	1	1	3	1	2		1	1	3	2
Daughter	Yes	No	Yes	Virtual Recruitment	3.3	1	2	5	8	2018	2	2	2	5	7	1	1	1	1	3	0	0	4	5	1	1	2	1	1	0	2	0	0	1	0	0	1	0	7	1	2		1	1	3	1	2		2
Daughter	Yes	Yes	No	Virtual Recruitment	0	2	2	5	7	2018	2	2	2	5	6	5	4	0	2	3	0		4	4	0			1	1	1	3	0	0	0	0	0	1	0	6	2			2			1	1	3	2
Wife	Yes	No	No	Virtual Recruitment	3.3	1	2	5	4	2018	2	2	2	5	6	3	0	0	3	3	0		4	4	1	1	2	1	1	1	3	0	0	0	0	0	1	0	6	2			2			2			2
Wife	Yes	No	Yes	Virtual Recruitment	3.3	1	2	5	6	2021	2	2	2	5	7	2	24	24	1	2	1	0	1	1	1	1	2	1	1	1	2	1	0	0	0	1	0	1	7	1	2		2			1	2		2
Wife	Yes	No	Yes	Virtual Recruitment	3.3	1	2	5	3	2021	2	2	2	5	6	1	12	0	1	3	1	0	1	6	1	3	1	1	1	0	2	0	0	0	0	0	1	0	6	1	1	3	1	1	3	1	1	3	2
Daughter	No	Yes	No	Virtual Recruitment	3.3	1	2	5	4	2018	2	2	2	5	5	3	9	9	1	3	1	1	5	1	1	5	1	1	1	0	1	0	0	0	0	1	0	0	7	1	1	1	1	1	3	2			2
Husband	Yes	No	Yes	Virtual Recruitment	0	2	2	5	5	2018	1	1	1	4	7	4	24	4	1	3	1	0	4	1	1	4	1	1	1	2	1	1	1	0	0	0	0	0	7	2			2			99			2
Wife	Yes	No	No	Virtual Recruitment	3.3	1	2	5	5	2015	2	2	2	5	4	8	12	8	1	2	1	0	7	6	1	1	1	0	5	1	2	0	0	0	1	0	1	0	7	1	1	3	2			1	1	3	2
Wife	No	No	Yes	Center of Excellence Cohort	3.3	1	2	5	4	2019	2	2	2	5	3	5	24	16	1	3	1	0	2	1	1	8	3	1	1	1	1	1	0	0	0	0	0	1	1	1	1	3	1	1	3	99			2
Wife	Yes	No	No	Center of Excellence Cohort	3.3	1	2	5	8	2020	2	2	2	5	4	2	24	16	1	3	1	1	1	1	1	8	1	1	1	2	1	0	0	0	0	1	0	1	7	1	1	3	1	1	3	1	1	3	2
[truncated: 12 more columns]
